# Supplementary material for: Matching Qualitative Inquiry Design and Practice to Contemporary Burns Research Questions: Are We Getting It Right?
Source: Eur Burn J. 2022 Mar 28;3(2):256–63. doi: 10.3390/ebj3020022 (PMC11575374; doi:10.3390/ebj3020022)
Supplement: Supplementary file 1 [file ebj-03-00022-s001.zip]

Archive with 1 entries (1 files):
- ebj-1606873-supplementary.pdf
